# Supplementary material for: A Novel Tool for the Analysis and Detection of Copy Number Variants Associated with Haemoglobinopathies
Source: Int J Mol Sci. 2022 Dec 14;23(24):15920. doi: 10.3390/ijms232415920 (PMC9782104; doi:10.3390/ijms232415920)
Supplement: Supplementary file 1 [file ijms-23-15920-s001.zip]

Archive with 6 entries (6 files):
- Supplementary Figure S1.pdf
- __MACOSX/._Supplementary Figure 1.pdf
- Supplementary Figure S2.pdf
- __MACOSX/._Supplementary Figure 2.pdf
- Supplementary File S1.xlsx
- __MACOSX/._Supplementary File 1.xlsx
