# Supplementary material for: A Novel Tool for the Analysis and Detection of Copy Number Variants Associated with Haemoglobinopathies
Source: Int J Mol Sci. 2022 Dec 14;23(24):15920. doi: 10.3390/ijms232415920 (PMC9782104; doi:10.3390/ijms232415920)
Supplement: Supplementary file 1 [file ijms-23-15920-s001.zip › Supplementary File S1.xlsx]

## Sheet: Sheet1
	Phenotype	IthaID	Common Name	HGVS Name	Genes	Chromosome	Variant type	Allele Phenotype	Functionality	Locus Location				Chromosome Location				Probe Location
										5' breakpoint		3' breakpoint		5' breakpoint		3' breakpoint		5' breakpoint		3' breakpoint
										From	To	From	To	From	To	From	To	Number - upstream	Number - downstream	Number - upstream	Number - downstream
1	α-thal	2562	(αα)HS40del	NC_000016.10:g.(?_53625)_(113702_143677)del	HS40	Chr16	Deletion	α0	Pathogenic variant	?	out of locus	out of locus	4540	?	53625	113702	143677	no probe	19236-L25316	04800-L04175	04926-L23886
2		3275	(αα)ALT	NC_000016.10:g.113194_116554delins39	HS40	Chr16	Deletion	α0	Pathogenic variant	out of locus	-	-	out of locus	113194	-	-	116554	19236-L25316	04799-L04797	04800-L04175	04926-L23886
3		3022	--LOD	NC_000016.10:g.(45349_45393)_(262286_262330)del	HS40, ζ, α2, α1	Chr16	Deletion	α0	Pathogenic variant	out of locus	out of locus	out of locus	out of locus	45349	45393	262286	262330	no probe	19236-L25316	17227-L20554	18102-L20488
4		3068	--MEX2	NC_000016.10:g.(113775_130542)_(208161_249560)del	HS40, ζ, α2, α1	Chr16	Deletion	α0	Pathogenic variant	out of locus	out of locus	out of locus	out of locus	113775	130542	208161	249560	04799-L04797	04800-L04175	17227-L20554	18102-L20488
5		3274	--CBR	NC_000016.10:g.(?_53322)_(177893_179815)del	HS40, ζ, α2, α1, HBM	Chr16	Deletion	α0	Pathogenic variant	?	out of locus	38756	40678	?	53322	177893	179815	no probe	19236-L25316	04639-L04020	19233-L25313
6		3273	--VS	NC_000016.10:g.(100364_105222)_(376261_986851)del	HS40, ζ, α2, α1, HBM, AXIN1	Chr16	Deletion	α0	Pathogenic variant	out of locus	-	-	out of locus	100364	-	-	986851	19236-L25316	04799-L04797	17613-L23601	no probe
7		3327	--GX	NC_000016.10:g.(41492_43628)_(247888_254167)del	HS40, ζ, α2, α1, NPRL3, HBM	Chr16	Deletion	α0	Pathogenic variant	out of locus	out of locus	out of locus	out of locus	41492	43628	247888	254167	no probe	19236-L25316	17227-L20554	18102-L20488
8		2430	203 bp deletion	NG_000006.1:g.34305_34507del203	α2	Chr16	Deletion	α+	Pathogenic variant	34305	-	-	34507	173442	-	-	173644	08498-L08422	04633-L23748	15857-L21812	18096-L22520
9		3268	811 bp deletion	NG_000006.1:g.32945_33755	α2	Chr16	Deletion	α+	Pathogenic variant	32945	-	-	33755	172082	-	-	172892	18098-L22522	18092-L22516	18092-L22516	18092-L22516
10		2555	α12 (HBA2 gene conversion)	Information unclear	α2, α1	Chr16	Fusion	α+	Pathogenic variant
11		3018	--NOR	NC_000016.10:g.170694_184101del	α2, α1	Chr16	Deletion	α0	Pathogenic variant	31557	-	-	out of locus	170694	-	-	184101	18090-L08415	18098-L22522	19233-L25313	15859-L21960
12		3258	--NFLD	NC_000016.10:g.169197_259919delinsCACCCAGCACCCAGTACCA	α2, α1	Chr16	Deletion	α0	Pathogenic variant	30060	-	-	out of locus	169197	-	-	259919	04637-L04018	18097-L22521	17227-L20554	18102-L20488
13		3283	--JS	NG_000006.1:g.35801_38338delinsGGCCTCCCAACGGGCCCTCCTCCCCTCCT	α2, α1	Chr16	Deletion	α0	Pathogenic variant	35801	-	-	38338	174938	-	-	177475	18880-L24428	08494-L08417	04633-L23600	08499-L23594/08499-L08423
14		2475	21.9 kb deletion with 29 bp insertion (Qinzhou type deletion)	NG_000006.1:g.[14373_36299del21927; insGGGAAGGGTGGGTGGGAATAACAGCTTTT]	ζ, α2	Chr16	Deletion	α+	Pathogenic variant	14373	-	-	36299	153502	-	-	175436	17214-SP0457-L20489	04624-L04004	08494-L08417	14855-L23604
15		2554	--JY	NG_000006.1g.7065_35627del28563	ζ, α2	Chr16	Deletion	α+	Pathogenic variant	7065	-	-	35627	146202	-	-	174764	04926-L23886	04622-L04001	18880-L24428	08494-L08417
16		3020	--DANE	NG_000006.1: g.8800_40007del31208	ζ, α2, α1	Chr16	Deletion	α0	Pathogenic variant	8800	-	-	40007	147938	-	-	179144	04926-L23886	04622-L04001	04638-L23602	04639-L04020
17		3021	--JAL	NC_000016.10:g.(149437_149482)_(179595_179654)del	ζ, α2, α1	Chr16	Deletion	α0	Pathogenic variant	10300	10345	40458	40517	149437	149482	179595	179654	04622-L04001	17214-SP0457-L20489	04638-L23602	04639-L04020
18		3255	--MEX3	NC_000016.10:g.151479_182582del	ζ, α2, α1, HBM	Chr16	Deletion	α0	Pathogenic variant	12342	-	-	out of locus	151479	-	-	182582	04622-L04001	17214-SP0457-L20489	19233-L25313	15859-L21960
19		333	(αα)TI	NC_000016.10:g.10023_122854del	HS40	Chr16	Deletion	α0	Pathogenic variant	out of locus	-	-	out of locus	10023	-	-	122854	no probe	19236-L25316	04800-L04175	04926-L23886
20		334	(αα)IJ	5' end between MPG-C16orf35, 3' end between C16orf35-HBZ	HS40	Chr16	Deletion	α0	Pathogenic variant	out of locus	out of locus	out of locus	13507	85386	85846	138673	152644	19236-L25316	04799-L04797	04622-L04001	17214-SP0457-L20489
21		337	(αα)MB	5' end within IL9RP3, 3' end between C16orf35-HBZ	HS40	Chr16	Deletion	α0	Pathogenic variant	out of locus	out of locus	out of locus	13507	28928	36491	138673	152644	no probe	19236-L25316	04622-L04001	17214-SP0457-L20489
22		338	(αα)IC	NC_000016.10:g.10018_131194delinsAC	HS40	Chr16	Deletion	α0	Pathogenic variant	out of locus	-	-	out of locus	10018	-	-	131194	no probe	19236-L25316	04800-L04175	04926-L23886
23		2243	(αα)AS	5' end between POLR3K-C16orf35, 3' end within C16orf35	HS40	Chr16	Deletion	α0	Pathogenic variant	out of locus	out of locus	out of locus	out of locus	53608	85385	85386	138673	19236-L25316	04799-L04797	04800-L04175	04926-L23886
24		2245	(αα)MM	NC_000016.10:g.(?_53322)_(141396_143702)del	HS40	Chr16	Deletion	α0	Pathogenic variant	?	out of locus	2259	4565	?	53322	141396	143702	no probe	19236-L25316	04926-L23886	04622-L04001
25		2246	(αα)L	NC_000016.10:g.(?_55799)_(152345_162796)del	HS40	Chr16	Deletion	α0	Pathogenic variant	?	out of locus	13208	23659	?	55799	152345	162796	no probe	19236-L25316	04624-L04004	04637-L04018
26		2248	(αα)Sco	NC_000016.10:g.(93618_93635)_(141631_141648)del	HS40	Chr16	Deletion	α0	Pathogenic variant	out of locus	out of locus	2494	2511	93618	93635	141631	141648	19236-L25316	04799-L04797	04800-L04175	04926-L23886
27		2249	(αα)ZW	NC_000016.10:g. 90778_106773del	HS40	Chr16	Deletion	α0	Pathogenic variant	out of locus	-	-	out of locus	90778	-	-	106773	no probe	no probe	no probe	no probe	small deletion
28		3074	(αα)JX	NC_000016.10:g.113161_113902del	HS40	Chr16	Deletion	α0	Pathogenic variant	out of locus	-	-	out of locus	113161	-	-	113902	19236-L25316	04799-L04797	04800-L04175	04926-L23886
29		3293	97 kb deletion	NC_000016.10:g.56407_153678del	HS40	Chr16	Deletion	α0	Pathogenic variant	out of locus	-	-	out of locus	56407	-	-	153678	19236-L25316	04799-L04797	17214-SP0457-L20489	04624-L04004
30		3407	(αα)JS	NC_000016.10:g.46628_126325del	HS40, NPRL3	Chr16	Deletion	α0	Pathogenic variant	out of locus	-	-	out of locus	46628	-	-	126325	no probe	19236-L25316	04800-L04175	04926-L23886
31		332	(αα)RA	5' end within C16orf35, 3' end between HBZ-HBA2	HS40, ζ	Chr16	Deletion	α0	Pathogenic variant	out of locus	out of locus	15368	33739	85386	138673	154503	172876	19236-L25316	04799-L04797	18092-L22516	18881-L06288
32		335	(αα)CMO	NC_000016.10:g.10018_157684del	HS40, ζ	Chr16	Deletion	α0	Pathogenic variant	out of locus	-	-	18547	10018	-	-	157684	no probe	19236-L25316	17214-SP0457-L20489	04624-L04004
33		336	(αα)TAT	NC_000016.10:g.10020_152823del	HS40, ζ	Chr16	Deletion	α0	Pathogenic variant	out of locus	-	-	13686	10020	-	-	152823	no probe	19236-L25316	17214-SP0457-L20489	04624-L04004
34		339	(αα)IdF	NC_000016.10:g.10020_154449del	HS40, ζ	Chr16	Deletion	α0	Pathogenic variant	out of locus	-	-	15312	10020	-	-	154449	no probe	19236-L25316	17214-SP0457-L20489	04624-L04004
35		2244	(αα)JM	5' end between POLR3K-C16orf33, 3' end between HBZ-HBA2	HS40, ζ	Chr16	Deletion	α0	Pathogenic variant	out of locus	out of locus	15368	33739	53608	54828	154503	172876	19236-L25316	04799-L04797	18092-L22516	18881-L06288
36		2247	(αα)SN	5' end within C16orf35, 3' end between HBZ-HBA2	HS40, ζ	Chr16	Deletion	α0	Pathogenic variant	out of locus	out of locus	15368	33739	85386	138673	154503	172876	19236-L25316	04799-L04797	18092-L22516	18881-L06288
37		2250	(αα)RSR	5' end within C16orf33, 3' end between HBZ-HBA2	HS40, ζ	Chr16	Deletion	α0	Pathogenic variant	out of locus	out of locus	15368	33739	53828	57669	154503	172876	19236-L25316	04799-L04797	18092-L22516	18881-L06288
38		2251	(αα)Mcu	5' end within C16orf33, 3' end between HBZ-HBA2	HS40, ζ	Chr16	Deletion	α0	Pathogenic variant	out of locus	out of locus	15368	33739	53828	57669	154503	172876	19236-L25316	04799-L04797	18092-L22516	18881-L06288
39		2238	--BGS	NC_000016.10:g.47749_179374del	HS40, ζ, α2, α1	Chr16	Deletion	α0	Pathogenic variant	out of locus	-	-	40237	47749	-	-	179374	19236-L25316	04799-L04797	04638-L23602	04639-L04020
40		2241	--ED	NC_000016.10:g.(110582_113386)_(187266_188773)del	HS40, ζ, α2, α1	Chr16	Deletion	α0	Pathogenic variant	out of locus	out of locus	out of locus	out of locus	110582	113386	187266	188773	19236-L25316	04799-L04797	19233-L25313	15859-L21960
41		2242	--GP	NC_000016.10:g.(43803_47123)_(187266_188649)del	HS40, ζ, α2, α1	Chr16	Deletion	α0	Pathogenic variant	out of locus	out of locus	out of locus	out of locus	43803	47123	187266	188649	no probe	19236-L25316	19233-L25313	15859-L21960
42		2252	--BR	NC_000016.10:g.11555_229482del	HS40, ζ, α2, α1	Chr16	Deletion	α0	Pathogenic variant	out of locus	-	-	out of locus	11555	-	-	229482	no probe	15859-L21960	15859-L21960	17227-L20554
43		2253	--HW	NC_000016.10:g.11555_229482del	HS40, ζ, α2, α1	Chr16	Deletion	α0	Pathogenic variant	out of locus	-	-	out of locus	11555	-	-	229482	no probe	15859-L21960	15859-L21960	17227-L20554
44		2254	--JY	5' end between POLR3K-C16orf33, 3' end within LUC7L	HS40, ζ, α2, α1	Chr16	Deletion	α0	Pathogenic variant	out of locus	out of locus	out of locus	out of locus	53608	54828	188969	229449	19236-L25316	04799-L04797	15859-L21960	17227-L20554
45		2255	--LC	5' end within C16orf33, 3' end within LUC7L	HS40, ζ, α2, α1	Chr16	Deletion	α0	Pathogenic variant	out of locus	out of locus	out of locus	out of locus	53828	57669	188969	229449	19236-L25316	04799-L04797	15859-L21960	17227-L20554
46		2256	--VR	5' end between POLR3K-C16orf3, 3' end within LUC7L	HS40, ζ, α2, α1	Chr16	Deletion	α0	Pathogenic variant	out of locus	out of locus	out of locus	out of locus	53608	54828	188969	229449	19236-L25316	04799-L04797	15859-L21960	17227-L20554
47		2257	--JT	NC_000016.10:g.(44035_44092)_(312033_312090)del	HS40, ζ, α2, α1	Chr16	Deletion	α0	Pathogenic variant	out of locus	out of locus	out of locus	out of locus	44035	44092	312033	312090	no probe	19236-L25316	17212-L13393	17613-L23601
48		2258	--AB	NC_000016.10:g.(?_55799)_(360870_410354)del	HS40, ζ, α2, α1	Chr16	Deletion	α0	Pathogenic variant	?	out of locus	out of locus	out of locus	?	55799	360870	410354	no probe	19236-L25316	17613-L23601	no probe
49		2259	--GZ	NC_000016.10:g.(?_53322)_(879639_910965)del	HS40, ζ, α2, α1	Chr16	Deletion	α0	Pathogenic variant	?	out of locus	out of locus	out of locus	?	53322	879639	910065	no probe	19236-L25316	17613-L23601	no probe
50		2260	Dutch II	NC_000016.10:g.(?_55799)_(284538_298092)del	HS40, ζ, α2, α1	Chr16	Deletion	α0	Pathogenic variant	?	out of locus	out of locus	out of locus	?	55799	284538	298092	no probe	19236-L25316	17212-L13393	17613-L23601
51		2261	--MK	NC_000016.10:g.(113696_130566)_(298093_ 331093)del	HS40, ζ, α2, α1	Chr16	Deletion	α0	Pathogenic variant	out of locus	out of locus	out of locus	out of locus	113696	130566	298093	331093	04799-L04797	04800-L04175	17212-L13393	17613-L23601
52		2262	--80	~80 kb removing the entire alpha gene locus	HS40, ζ, α2, α1	Chr16	Deletion	α0	Pathogenic variant
53		2264	--Brazil	NC_000016.10:g.(?_55799)_(986613_1063737)del	HS40, ζ, α2, α1	Chr16	Deletion	α0	Pathogenic variant	?	out of locus	out of locus	out of locus	?	55799	986613	1063737	no probe	19236-L25316	17613-L23601	no probe
54		2265	--PV	NC_000016.10:g.(?_55799)_(1625950_1740473)del	HS40, ζ, α2, α1	Chr16	Deletion	α0	Pathogenic variant	?	out of locus	out of locus	out of locus	?	55799	1625950	1740473	no probe	19236-L25316	17613-L23601	no probe
55		2266	--HN	NC_000016.10:g.(?_55799)_(1923864_ 1939057)del	HS40, ζ, α2, α1	Chr16	Deletion	α0	Pathogenic variant	?	out of locus	out of locus	out of locus	?	55799	1923864	1939057	no probe	19236-L25316	17613-L23601	no probe
56		2267	--FT	NC_000016.10:g.(?_55799)_(1857769_1890275)del	HS40, ζ, α2, α1	Chr16	Deletion	α0	Pathogenic variant	?	out of locus	out of locus	out of locus	?	55799	1857769	1890275	no probe	19236-L25316	17613-L23601	no probe
57		2268	--BA	NC_000016.10:g.0_772369del	HS40, ζ, α2, α1	Chr16	Deletion	α0	Pathogenic variant	out of locus	-	-	out of locus	0	-	-	772369	no probe	19236-L25316	17613-L23601	no probe
58		2269	--TN	NC_000016.10:g.0_976709del	HS40, ζ, α2, α1	Chr16	Deletion	α0	Pathogenic variant	out of locus	-	-	out of locus	0	-	-	976709	no probe	19236-L25316	17613-L23601	no probe
59		2270	--BO	NC_000016.10:g.0_1896761del	HS40, ζ, α2, α1	Chr16	Deletion	α0	Pathogenic variant	out of locus	-	-	out of locus	0	-	-	1896761	no probe	19236-L25316	17613-L23601	no probe
60		2271	--IM	NC_000016.10:g.0_2021644del	HS40, ζ, α2, α1	Chr16	Deletion	α0	Pathogenic variant	out of locus	-	-	out of locus	0	-	-	2021644	no probe	19236-L25316	17613-L23601	no probe
61		2272	--LIN	NC_000016.10:g.0_2023655del	HS40, ζ, α2, α1	Chr16	Deletion	α0	Pathogenic variant	out of locus	-	-	out of locus	0	-	-	2023655	no probe	19236-L25316	17613-L23601	no probe
62		2273	--GS	Breakpoints lies between c313F4 and c395F10 cosmids	HS40, ζ, α2, α1	Chr16	Deletion	α0	Pathogenic variant
63		3295	225 kb deletion	NC_000016.10:g.56407_281805del	HS40, ζ, α2, α1, HBM	Chr16	Deletion	α0	Pathogenic variant	out of locus	-	-	out of locus	56407	-	-	281805	19236-L25316	04799-L04797	18102-L20488	17212-L13393
64		3071	--235	NC_000016.10:g.10001_185264del	HS40, ζ, α2, α1, NPRL3	Chr16	Deletion	α0	Pathogenic variant	out of locus	-	-	out of locus	10001	-	-	185264	no probe	19236-L25316	19233-L25313	15859-L21960
65		3284	--PG	NC_000016.10:g.93628_542759del450131	HS40, ζ, α2, α1, NPRL3, HBM, AXIN1	Chr16	Deletion	α0	Pathogenic variant	out of locus	-	-	out of locus	93628	-	-	542759	19236-L25316	04799-L04797	17613-L23601	no probe
66		302	-α2.4	NG_000006.1:g.36860_39252del	α1	Chr16	Deletion	α+	Pathogenic variant	36860	-	-	39252	175997	-	-	178389	14855-L23604	18093-L22517	04638-L23602	04639-L04020
67		303	-α2.7	NG_000006.1:g.36664_39364del2701	α1	Chr16	Deletion	α+	Pathogenic variant	36664	-	-	39364	175801	-	-	178501	14855-L23604	18093-L22517	04638-L23602	04639-L04020
68		304	-α3.5	NG_000006.1:g.37464_40964del3501	α1	Chr16	Deletion	α+	Pathogenic variant	37464	-	-	40964	176601	-	-	180101	18093-L22517	08498-L21607	04639-L04020	19233-L25313
69		307	-α18 (18 kb deletion)	Information unclear	α1	Chr16	Deletion	α+	Pathogenic variant
70		2235	α-αΔ970 (970 bp deletion)	NG_000006.1:g.36599_37568delinsTAG	α1	Chr16	Deletion	α+	Pathogenic variant	36599	-	-	37568	175736	-	-	176705	08494-L08417	14855-L23604	18093-L22517	08498-L21607
71		305	-α5.3	NG_000006.1:g.28684_33930del5246	α2	Chr16	Deletion	α+	Pathogenic variant	28684	-	-	33930	167821	-	-	173066	04637-L04018	18097-L22521	18881-L06288	08498-L08422
72		306	-α7.9	NG_000006.1:g.28322_36260del	α2	Chr16	Deletion	α+	Pathogenic variant	28322	-	-	36260	167459	-	-	175397	04637-L04018	18097-L22521	08494-L08417	14855-L23604
73		3142	-α6.3	NG_000006.1:g.31022_37366del6344	α2	Chr16	Deletion	α+	Pathogenic variant	31022	-	-	37366	170159	-	-	176503	18097-L22521	18090-L08415	18093-L22517	08498-L21607
74		3440	-αMAL3.5	NG_000006.1:g.32745_36301del	α2	Chr16	Deletion	α+	Pathogenic variant	32745	-	-	36301	171882	-	-	175438	18090-L08415	18098-L22522	08494-L08417	14855-L23604
75		301	-α4.2	NC_000016.10:g.169818_174075del	α2	Chr16	Fusion	α+	Pathogenic variant	30681	-	-	34938	169818	-	-	174075	04637-L04018	18097-L22521	15857-L21812	18096-L22520
76		309	--SEA	NC_000016.10:g.165401_184701del	α2, α1	Chr16	Deletion	α0	Pathogenic variant	26264	-	-	out of locus	165401	-	-	184701	04624-L04004	04637-L04018	19233-L25313	15859-L21960
77		312	--MED I (comb.)	NG_000006.1:g.(23641_23662)_(41183_41203)del	α2, α1	Chr16	Deletion	α0	Pathogenic variant	23641	23662	41183	41203	162778	162799	180320	180340	04624-L04004	04637-L04018	04639-L04020	19233-L25313
78		314	-(α)20.5	NG_000006.1:g.(18148_18200)_(37868_37901)del	α2, α1	Chr16	Deletion	α0	Pathogenic variant	18148	18200	37868	37901	157285	157337	177005	177038	17214-SP0457-L20489	04624-L04004	18093-L22517	08498-L21607
79		315	--SA	NC_000016.10:g.159052_182788delins139752_139596	α2, α1	Chr16	Deletion	α0	Pathogenic variant	19915	-	-	out of locus	159052	-	-	182788	17214-SP0457-L20489	04624-L04004	19233-L25313	15859-L21960
80		316	-(α)5.2	Information unclear	α2, α1	Chr16	Deletion	α0	Pathogenic variant
81		317	--GEO	NG_000006.1:g.32864_42264del9401	α2, α1	Chr16	Deletion	α0	Pathogenic variant	32864	-	-	42264	172001	-	-	181401	18098-L22522	18092-L22516	19233-L25313	15859-L21960
82		318	--SPAN	NC_000016.10:g.(169756_170100)_(179044_181595)del	α2, α1	Chr16	Deletion	α0	Pathogenic variant	30619	30963	39907	42458	169756	170100	179044	181595	04637-L04018	18097-L22521	19233-L25313	15859-L21960
83		319	--MA	NG_000006.1:g.18964_39864del20901	α2, α1	Chr16	Deletion	α0	Pathogenic variant	18964	-	-	39864	158101	-	-	179001	17214-SP0457-L20489	04624-L04004	04638-L23602	04639-L04020
84		320	--BRIT	NC_000016.10:g.155501_184801del	α2, α1	Chr16	Deletion	α0	Pathogenic variant	16364	-	-	out of locus	155501	-	-	184801	17214-SP0457-L20489	04624-L04004	19233-L25313	15859-L21960
85		322	--CI (28+ kb deletion.)	NC_000016.10:g.(158380_161516)_ (186053_?)	α2, α1	Chr16	Deletion	α0	Pathogenic variant	19243	22379	out of locus	?	158380	161516	186053	?	17214-SP0457-L20489	04624-L04004	15859-L21960	?
86		326	--YEM	NG_000006.1:g.(16201_17547)_(41420_42633)del	α2, α1	Chr16	Deletion	α0	Pathogenic variant	16201	17547	41420	42633	155338	156684	180557	181770	17214-SP0457-L20489	04624-L04004	19233-L25313	15859-L21960
87		328	--CANT	NC_000016.10:g.(168531_169756)_(182770_183028)del	α2, α1	Chr16	Deletion	α0	Pathogenic variant	29394	30619	out of locus	out of locus	168531	169756	182770	183028	04637-L04018	18097-L22521	19233-L25313	15859-L21960
88		330	--11.1 (11.1 kb deletion)	NG_000006.1:g.(31695_31724)_(42846_42867)del	α2, α1	Chr16	Deletion	α0	Pathogenic variant	31695	31724	42846	42867	170832	170861	181983	182004	18090-L08415	18098-L22522	19233-L25313	15859-L21960
89		2237	--AW	NG_000006.1:g.32143_40317delinsCTCCCTGGACAAGT	α2, α1	Chr16	Deletion	α0	Pathogenic variant	32143	-	-	40317	171280	-	-	179454	18090-L08415	18098-L22522	04638-L23602	04639-L04020
90		2240	--FIL-2 (27.9 deletion)	NC_000016.10:g.156188_184103del	α2, α1	Chr16	Deletion	α0	Pathogenic variant	17051	-	-	out of locus	156188	-	-	184103	17214-SP0457-L20489	04624-L04004	19233-L25313	15859-L21960
91		2263	α-ZF	NC_000016.10:g.174046_192396del	α2, α1	Chr16	Deletion	α0	Pathogenic variant	34909	-	-	out of locus	174046	-	-	192396	15857-L21812	18096-L22520	19233-L25313	15859-L21960
92		3067	--MEX1	NG_000006.1:g.3(33114_33812)_(40649_42021)del	α2, α1	Chr16	Deletion	α0	Pathogenic variant	33114	33812	40649	42021	172251	172949	179786	181158	18092-L22516	18099-L22524	04639-L04020	19233-L25313
93		3215	--Braz	NC_000016.10:g.(167305_169853)_(239884_271794)del	α2, α1	Chr16	Deletion	α0	Pathogenic variant	28168	30716	out of locus	out of locus	167305	169853	239884	271794	04637-L04018	18097-L22521	18102-L20488	17212-L13393
94		3360	9.7 kb deletion	NG_000006.1:g.32709_42418del	α2, α1	Chr16	Deletion	α0	Pathogenic variant	32709	-	-	42418	171846	-	-	181555	18090-L08415	18098-L22522	19233-L25313	15859-L21960
95		3514	170 kb deletion	_x0002_170 kb deletion was detected and located between 226.68 kb (0.2 Mb) and 402.68 kb (0.4 Mb) from the telomere of 16p. Eight genes are located in this region: HBA2, HBA1, HBQ1, LUC7L, ITFG3, RGS11, ARHGDIG, PDIA2 and AXIN1	α2, α1, AXIN1	Chr16	Deletion	α0	Pathogenic variant	33739	-	-	out of locus	172876	-	-	355226	18092-L22516	18099-L22524	17212-L13393	17613-L23601
96		3292	15 kb deletion	NC_000016.10:g.172736_187935del	α2, α1, HBM	Chr16	Deletion	α0	Pathogenic variant	out of locus	-	-	out of locus	172736	-	-	187935	18092-L22516	18099-L22524	19233-L25313	15859-L21960
97		3294	22 kb deletion	NG_000006.1:g.20350_42078del	α2, α1, HBM	Chr16	Deletion	α0	Pathogenic variant	20350	-	-	42078	159487	-	-	181215	17214-SP0457-L20489	04624-L04004	19233-L25313	15859-L21960
98		3296	--GB	NG_000006.1:g.(13208_23659)_(38689_41963)del	α2, α1, HBM	Chr16	Deletion	α0	Pathogenic variant	13208	23659	38689	41963	152345	162796	177826	181100	04622-L04001	17214-SP0457-L20489	04639-L04020	19233-L25313
99		300	-α3.7 (type I) (-α3.7)	NG_000006.1:g.34247_38050del	α2, α1, α3.7 hybrid	Chr16	Fusion	α+	Pathogenic variant	34247	-	-	38050	173384	-	-	177187	18881-L06288	08498-L08422	08498-L21607	04633-L23600
100		2230	-α3.7 (type II)	NG_000006.1:g.34478_38288del	α2, α1, α3.7 hybrid	Chr16	Fusion	α+	Pathogenic variant	34478	-	-	38288	173615	-	-	177425	15857-L21812	18096-L22520	04633-L23600	08499-L23594/08499-L08423
101		2231	-α3.7 (type III)	NG_000006.1:g.34570_38381del	α2, α1, α3.7 hybrid	Chr16	Fusion	α+	Pathogenic variant	34570	-	-	38381	173707	-	-	177518	15857-L21812	18096-L22520	04633-L23600	08499-L23594/08499-L08423
102		2233	-ζ	deletion of HBZ and HBZP1	ζ	Chr16	Deletion	α+	Pathogenic variant	13718	-	-	26068	152644	-	-	165205	04622-L04001	17214-SP0457-L20489	04624-L04004	04637-L04018
103		2232	-α27.6	NG_000006.1:g.9079_36718del27640	ζ, α2	Chr16	Deletion	α+	Pathogenic variant	9079	-	-	36718	148216	-	-	175855	04926-L23886	04622-L04001	14855-L23604	18093-L22517
104		2234	-α16.6	NG_000006.1:g.(19842_19845)_(36479_36486)delins22446_24085inv	ζ, α2	Chr16	Deletion	α+	Pathogenic variant	19842	19845	36479	36486	158979	158982	175616	175623	17214-SP0457-L20489	04624-L04004	08494-L08417	14855-L23604
105		310	--THAI	NC_000016.10:g.149863_183312del	ζ, α2, α1	Chr16	Deletion	α0	Pathogenic variant	10726	-	-	out of locus	149863	-	-	183312	04622-L04001	17214-SP0457-L20489	19233-L25313	15859-L21960
106		311	--FIL	NC_000016.10:g.151641_182316del	ζ, α2, α1	Chr16	Deletion	α0	Pathogenic variant	12504	-	-	out of locus	151641	-	-	182316	04622-L04001	17214-SP0457-L20489	19233-L25313	15859-L21960
107		313	--MED II	NG_000006.1:g.(7740_9712)_(39907_41156)del	ζ, α2, α1	Chr16	Deletion	α0	Pathogenic variant	7740	9712	39907	41156	146877	148849	179044	180293	04926-L23886	04622-L04001	04639-L04020	19233-L25313
108		321	--CL	NC_000016.10:g.152451_263801del	ζ, α2, α1	Chr16	Deletion	α0	Pathogenic variant	13314	-	-	out of locus	152451	-	-	263801	04622-L04001	17214-SP0457-L20489	17227-L20554	18102-L20488
109		323	--CAL	NG_000006.1:g.8464_40664del32201	ζ, α2, α1	Chr16	Deletion	α0	Pathogenic variant	8464	-	-	40664	147601	-	-	179801	04926-L23886	04622-L04001	04639-L04020	19233-L25313
110		324	--115	NC_000016.10:g.(13158_13584)_(39907_41256)del	ζ, α2, α1	Chr16	Deletion	α0	Pathogenic variant	13158	13584	39907	41256	152295	152721	179044	180293	04622-L04001	17214-SP0457-L20489	04639-L04020	19233-L25313
111		325	--RT	NC_000016.10:g.151401_188301del	ζ, α2, α1	Chr16	Deletion	α0	Pathogenic variant	12264	-	-	out of locus	151401	-	-	188301	04622-L04001	17214-SP0457-L20489	19233-L25313	15859-L21960
112		327	--MC	NC_000016.10:g.139301_182501del	ζ, α2, α1	Chr16	Deletion	α0	Pathogenic variant	164	-	-	out of locus	139301	-	-	182501	04800-L04175	04926-L23886	19233-L25313	15859-L21960
113		329	--KOL	NC_000016.10:g.(151719_151746)_(185067_185093)del	ζ, α2, α1	Chr16	Deletion	α0	Pathogenic variant	12582	12609	out of locus	out of locus	151719	151746	185067	185093	04622-L04001	17214-SP0457-L20489	19233-L25313	15859-L21960
114		331	--OH	NC_000016.10:g.(149158_152418)_(249560_284571)del	ζ, α2, α1	Chr16	Deletion	α0	Pathogenic variant	10021	-	-	out of locus	149158	-	-	284571	04926-L23886	04622-L04001	18102-L20488	17212-L13393
115		2236	--Dutch	NG_000006.1:g.7622_41156del	ζ, α2, α1	Chr16	Deletion	α0	Pathogenic variant	7622	-	-	41156	146759	-	-	180309	04926-L23886	04622-L04001	04639-L04020	19233-L25313
116		2239	--CAMPANIA	NC_000016.10:g.(8635_8924)_(39835_40133)del	ζ, α2, α1	Chr16	Deletion	α0	Pathogenic variant	8635	8924	39835	40133	147772	148061	178972	179270	04926-L23886	04622-L04001	04638-L23602	04639-L04020
117		3244	--KOZANI	NC_000016.10:g.(113686_143638)_(407521_?)del	ζ, α2, α1	Chr16	Deletion	α0	Pathogenic variant	out of locus	4501	out of locus	?	113686	143638	407521	?	04799-L04797	04800-L04175	17613-L23601	no probe
118		3214	44.6 kb deletion	NC_000016.10:g.144215_188841del	ζ, α2, α1, HBM	Chr16	Deletion	α0	Pathogenic variant	5078	-	-	out of locus	144215	-	-	188841	04926-L23886	04622-L04001	19233-L25313	15859-L21960
119		3408	60.2	NC_000016.10:g.147589_207883del	ζ, α2, α1, HBM	Chr16	Deletion	α0	Pathogenic variant	8452	-	-	out of locus	147589	-	-	207883	04926-L23886	04622-L04001	15859-L21960	17227-L20554
120		3588	--OY	NC_000016.10:g.0_318541del	HS40, ζ, α2, α1	Chr16	Deletion	α0	Pathogenic variant	out of locus	-	-	out of locus	0	-	-	318541	no probe	19236-L25316	17212-L13393	17613-L23601
121		3595	--CR	NC_000016.10:g.144215_188843del	ζ, α2, α1, HBM	Chr16	Deletion	α0	Pathogenic variant	5078	-	-	out of locus	144215	-	-	188843	04926-L23886	04622-L04001	19233-L25313	15859-L21960
122		3603	-α6.9	NG_000006.1:g.29785_36746del	α2	Chr16	Deletion	α+	Pathogenic variant	29785	-	-	36746	168922	-	-	175883	04637-L04018	18097-L22521	14855-L23604	18093-L22517
123		3607	63 Kb deletion	NC_000016.10:g.(143655_149367)_(181204_206338)del	ζ, α2, α1	Chr16	Deletion	α0	Pathogenic variant	4518	10230	42067	out of locus	143655	149367	181204	206338	04800-L04175	04926-L23886	15859-L21960	17227-L20554
124		3622	--71.8 (71.8 Kb deletion)	NC_000016.10:g.138971_210817del	ζ, α2, α1	Chr16	Deletion	α0	Pathogenic variant	out of locus	-	-	out of locus	138971	-	-	210817	04800-L04175	04926-L23886	15859-L21960	17227-L20554
125		3663	HS-40 deletion	NC_000016.10:g.(47217_113592)_(113687_143639)del	HS40	Chr16	Deletion	α0	Pathogenic variant	out of locus	out of locus	out of locus	4502	47217	113592	113687	143639	19236-L25316	04799-L04797	04800-L04175	04926-L23886
126		3711	(αα)54 Kb deletion	NC_000016.10:g.94096_147948del	HS40	Chr16	Deletion	α0	Pathogenic variant	out of locus	-	-	8811	94096	-	-	147948	19236-L25316	04799-L04797	04926-L23886	04622-L04001
127		3821	--196	NC_000016.10:g.35880_(232158_243266)del	HS40, ζ, α2, α1, HBM	Chr16	Deletion	α0	Pathogenic variant	out of locus	-	out of locus	out of locus	35880	-	232158	243266	no probe	19236-L25316	17227-L20554	18102-L20488
128		3822	--227	NC_000016.10:g.35880_(262740_268502)del	HS40, ζ, α2, α1, HBM	Chr16	Deletion	α0	Pathogenic variant	out of locus	-	out of locus	out of locus	35880	-	262740	268502	no probe	19236-L25316	17227-L20554	18102-L20488
129		3886	(αα)102kb deletion	NC_000016.10:g.48994_151454del	HS40, NPRL3	Chr16	Deletion	α0	Pathogenic variant	out of locus	-	-	12317	48994	-	-	151454	19236-L25316	04799-L04797	04622-L04001	17214-SP0457-L20489
130		3889	(αα)Aurora Borealis	NC_000016.10:g.(48303_50379)_ (165612_167685)del	HS40, ζ, NPRL3, HBM	Chr16	Deletion	α0	Pathogenic variant	out of locus	out of locus	26475	28548	48303	50379	165612	167685	19236-L25316	04799-L04797	04637-L04018	18097-L22521
131		3945	18.5 kb deletion	NG_000006.1:g.24749_40631del	α2, α1, HBM	Chr16	Deletion	α0	Pathogenic variant	24749	-	-	40631	163886	-	-	179768	04624-L04004	04637-L04018	04639-L04020	19233-L25313
132		3946	16 kb HS-40 deletion	NC_000016.10:g.100600_116678del	HS40, NPRL3	Chr16	Deletion	α0	Pathogenic variant	out of locus	-	-	out of locus	100600	-	-	116678	19236-L25316	04799-L04797	04800-L04175	04926-L23886
133		3947	27.3 kb deletion	NC_000016.10:g.158664_185974del	α2, α1, HBM	Chr16	Deletion	α0	Pathogenic variant	19527	-	-	out of locus	158664	-	-	185974	17214-SP0457-L20489	04624-L04004	19233-L25313	15859-L21960
134		3957	68.9 kb HS-40 deletion	NC_000016.10:g.52778_121630del	HS40, NPRL3	Chr16	Deletion	α0	Pathogenic variant	out of locus	-	-	out of locus	52778	-	-	121630	19236-L25316	04799-L04797	04800-L04175	04926-L23886
135		3963	32.8 kb deletion	NC_000016.10:g.149860_182697del	ζ, α2, α1, HBM	Chr16	Deletion	α0	Pathogenic variant	10723	-	-	out of locus	149860	-	-	182697	04622-L04001	17214-SP0457-L20489	19233-L25313	15859-L21960
136		3966	5.9 kb deletion	NG_000006.1:g.30779_36726del	α2	Chr16	Deletion	α+	Pathogenic variant	30779	-	-	36726	169916	-	-	175863	18097-L22521	18090-L08415	14855-L23604	18093-L22517
										From	To	From	To	From	To	From	To	Number - upstream	Number - downstream	Number - upstream	Number - downstream
1	HPFH	2498	86.7 kb (Αγδβ)0 Indian del (HPFH-10)	NC_000011.10:g.5164124_5250830delinsTG	Aγ, δ, β, pseudo β	Chr11	Deletion		Pathogenic variant	46786	-	-	out of locus	5164124	-	-	5250830	18251-L27003	18253-L22962	21230-L30179*	05817-L05321
2		1499	Black (HPFH-1)	NC_000011.10:g.5153222_5238138delinsAAATA	δ, β	Chr11	Deletion		Pathogenic variant	59478	-	-	out of locus	5153222	-	-	5238138	18251-L27003	18253-L22962	05821-L06327	21239-L29615
3		1502	Italian 1 (HPFH-4)	Information unclear	δ, β	Chr11	Deletion		Pathogenic variant
4		1503	Italian 2, Sicilian (HPFH-5)	NG_000007.3:g.59893_72818del	δ, β	Chr11	Deletion		Pathogenic variant	59893	-	-	72818	5224797	-	-	5237743	11980-L12803	05836-L06321	21555-L30397	05821-L06327
5		2154	French deletion/insertion (French HPFH deletion)	NG_000007.3:g.[61399_61400insC; 61402_81144del]	δ, β	Chr11	Deletion		Pathogenic variant	61402	-	-	81144	5216473	-	-	5236214	11980-L12803	05836-L06321	21555-L30397	05821-L06327
6		2155	French West-Indies deletion/insertion (French West-Indies HPFH deletion)	NG_000007.3:g.57155_80887delinsCAGCAGGAAAGTGAGAAG	δ, β	Chr11	Deletion		Pathogenic variant	57155	-	-	80887	5216729	-	-	5240462	11980-L12803	05836-L06321	05821-L06327	21239-L29615
7		2156	Algerian HPFH deletion	NG_000007.3:g.57141_81002del; 81008delA	δ, β	Chr11	Deletion		Pathogenic variant	57141	-	-	81006	5216610	-	-	5240475	11980-L12803	05836-L06321	05821-L06327	21239-L29615
8		1500	Ghanaian (HPFH-2)	NC_000011.10:g.5158438_5242749del	δ, β, pseudo β	Chr11	Deletion		Pathogenic variant	54867	-	-	out of locus	5157437	-	-	5242749	18251-L27003	18253-L22962	21239-L29615	06400-L05323
9		1501	Indian HPFH-3	NC_000011.10:g.5194459_5244226del	δ, β, pseudo β	Chr11	Deletion		Pathogenic variant	53390	-	-	out of locus	5194459	-	-	5244226	18251-L27003	18253-L22962	06400-L05323	18248-SP0631-L27002
10		2497	49.98 kb (δβ)0 Indian del (HPFH-9)	NC_000011.10:g.5194285_5244267del	δ, β, pseudo β	Chr11	Deletion		Pathogenic variant	53349			out of locus	5194285			5244267	18251-L27003	18253-L22962	06400-L05323	18248-SP0631-L27002
										From	To	From	To	From	To	From	To	Number - upstream	Number - downstream	Number - upstream	Number - downstream
1	β-thal	3277	538 bp deletion	HBB:c.-464_74del | NG_000007.3:g.70131_70668del	β	Chr11	Deletion		Pathogenic variant	70131	-	-	70668	5226948	-	-	5227485	11883-L12683	21234-L29610	05827-L06319	11982-L24242
2		2566	Caribbean	NG_000007.3:g.8510_13369del	βLCR	Chr11	Deletion		Pathogenic variant	8510	-	-	13369	5284241	-	-	5289100	06395-L05315	06395-L05315	05806-L22542	05804-L27001
3		3394	223 kb deletion	NC_000011.10:g.5010012_5232933del	δ, β	Chr11	Deletion		Pathogenic variant	64683	-	-	out of locus	5010012	-	-	5232933	18244-L22953	18246-L30180	18108-SP0126-L15076	21235-L29611
4		282	105 bp deletion	HBB:c.-74_31del	β	Chr11	Deletion		Pathogenic variant	70521	-	-	70625	5226991	-	-	5227093	11883-L12683	21234-L29610	05828-L05332	05827-L06319
5		283	290 bp deletion	HBB:c.-176_92+25del	β	Chr11	Deletion		Pathogenic variant	70419	-	-	70708	5226908	-	-	5227197	05833-L05335	11883-L12683	05827-L06319	11982-L24242
6		284	468 bp deletion	NC_000011.10:g.5227079_5227546del	β	Chr11	Deletion		Pathogenic variant	70070	-	-	70537	5227079	-	-	5227546	21234-L29610	05828-L05332	05827-L06319	11982-L24242
7		285	Black (532 bp deletion)	HBB:c.-504_28del	β	Chr11	Deletion		Pathogenic variant	70091	-	-	70622	5226994	-	-	5227517	11883-L12683	21234-L29610	05827-L06319	11982-L24242
8		286	Asian Indian (619 bp deletion)	NG_000007.3:g.71609_72227del619	β	Chr11	Deletion		Pathogenic variant	71609	-	-	72227	5225389	-	-	5226007	05836-L06321	11885-L25666	13619-L15073	05833-L05335
9		288	Black, British (1393 bp deletion)	NG_000007.3:g.70060_71452del1393	β	Chr11	Deletion		Pathogenic variant	70060	-	-	71452	5226163	-	-	5227556	13619-L15073	05833-L05335	05827-L06319	11982-L24242
10		289	Croatian (1605 bp deletion)	NG_000007.3:g.69561_71164del1604	β	Chr11	Deletion		Pathogenic variant	69561	-	-	71164	5226452	-	-	5228055	13619-L15073	05833-L05335	11982-L24242	05824-L05328
11		290	Thai (3485 bp deletion)	NG_000007.3:g.69826_73313del	β	Chr11	Deletion		Pathogenic variant	69826	-	-	73313	5224303	-	-	5227790	11980-L12803	05836-L06321	05827-L06319	11982-L24242
12		291	Czech (4237 bp deletion)	NG_000007.3:g.67258_71501del	β	Chr11	Deletion		Pathogenic variant	67258	-	-	71501	5226115	-	-	5230358	13619-L15073	05833-L05335	05824-L05328	18108-SP0126-L15076
13		292	Turk (~7.6 kb deletion)	NG_000007.3:g.[52524_60162del;66278_73952del]	β	Chr11	Deletion		Pathogenic variant	66278	-	-	73952	5223664	-	-	5231338	11980-L12803	05836-L06321	05824-L05328	18108-SP0126-L15076
14		293	Cape Verdean	NG_000007.3:g.71548_79271del	β	Chr11	Deletion		Pathogenic variant	71548	-	-	79271	5218334	-	-	5226068	11980-L12803	05836-L06321	13619-L15073	05833-L05335
15		294	Asian Indian (10329 bp deletion)	NG_000007.3:g.(67531_67533)_(77874_77876)del	β	Chr11	Deletion		Pathogenic variant	67531	67533	77874	77876	5219740	5219742	5230083	5230085	11980-L12803	05836-L06321	05824-L05328	18108-SP0126-L15076
16		295	Australian (Anglo Saxon) (12023 bp deletion)	NC_000011.10:g.5215894_5227926del	β	Chr11	Deletion		Pathogenic variant	69709	-	-	out of locus	5215894	-	-	5227926	18253-L22962	11980-L12803	05827-L06319	11982-L24242
17		296	Dutch (12620 bp deletion)	NG_000007.3:g.68071_80682del12612	β	Chr11	Deletion		Pathogenic variant	68071	-	-	80682	5216934	-	-	5229545	11980-L12803	05836-L06321	11982-L24242	05824-L05328
18		298	Filipino (~45 kb deletion)	NC_000011.10:g.5112882_5231358del	β	Chr11	Deletion		Pathogenic variant	66258	-	-	out of locus	5112882	-	-	5231358	18246-L30180	18251-L27003	05824-L05328	18108-SP0126-L15076
19		299	Italian (~67 kb deletion)	Data from abstract conference	β	Chr11	Deletion		Pathogenic variant
20		2122	125 bp deletion	NG_000007.3:g.70360_70485del125	β	Chr11	Deletion		Pathogenic variant	70360	-	-	70485	5227131	-	-	5227256	05828-L05332	05827-L06319	05827-L06319	11982-L24242
21		2123	7719 bp deletion	NG_000007.3:g.71550_79270del7719	β	Chr11	Deletion		Pathogenic variant	71550	-	-	79270	5218346	-	-	5226066	11980-L12803	05836-L06321	13619-L15073	05833-L05335
22		2125	Afghan (909 bp deletion)	NG_000007:g.70067_70976del	β	Chr11	Deletion		Pathogenic variant	70067	-	-	70976	5226640	-	-	5227549	05833-L05335	11883-L12683	05827-L06319	11982-L24242
23		2150	1357 bp deletion (Taiwanese deletion)	NG_000007.3:g.69997_71353del1357	β	Chr11	Deletion		Pathogenic variant	69997	-	-	71353	5226263	-	-	5227619	13619-L15073	05833-L05335	05827-L06319	11982-L24242
24		2153	Kabylia deletion/insertion	NG_000007.3:g.70417_72458delinsATAAG	β	Chr11	Deletion		Pathogenic variant	70417	-	-	72458	5225158	-	-	5227199	05836-L06321	11885-L25666	05827-L06319	11982-L24242
25		2157	Indian (4056 bp deletion)	NG_000007.3:g.67357_71413del	β	Chr11	Deletion		Pathogenic variant	67357	-	-	71413	5226203	-	-	5230259	13619-L15073	05833-L05335	05824-L05328	18108-SP0126-L15076
26		2190	CD 83 (+65 bp duplication)	NG_000007.3:g.70911_70975dup	β	Chr11	Duplication		Pathogenic variant	70911	-	-	70975	5226641	-	-	5226705	no probe	no probe	no probe	no probe	small duplication
27		2283	South-Italy	NC_000011.10:g.5164564_5230714del	β	Chr11	Deletion		Pathogenic variant	66902	-	-	out of locus	5164564	-	-	5230714	18251-L27003	18253-L22962	05824-L05328	18108-SP0126-L15076
28		3393	3.5 kb deletion (Thai, 3485 bp deletion)	NC_000011.10:g.5224302_5227791del3490bp	β	Chr11	Deletion		Pathogenic variant	69825	-	-	73314	5224302	-	-	5227791	11980-L12803	05836-L06321	05827-L06319	11982-L24242
29		209	IVS II-535 - CD 108 (+23, -310, +28)	HBB:c.[316-300_327delinsCAGGTGCCATCTGTCACCCTTTTCTTTG;316-316_316-315insAATATATTTTTAATATACTTTTT]	β	Chr11	Deletion		Pathogenic variant	71590	-	-	71899	5225717	-	-	5226026	no probe	no probe	no probe	no probe	small deletion
30		3823	60 kb deletion	NC_000011.10:g.5167971_5228123delinsA	β	Chr11	Deletion		Pathogenic variant	69493	-	-	out of locus	5167971	-	-	5228123	18251-L27003	18253-L22962	11982-L24242	05824-L05328
31		3869	>29.5 Kb duplication	NG_000007.3:g.(27675_41485)_(71150_72080)dup	Aγ, Gγ, δ, β, pseudo β	Chr11	Duplication		Pathogenic variant	27675	41485	71150	72080	5225536	5226466	5256131	5269941	13619-L15073	05833-L05335	05813-L05317	12189-L30182
32		1505	South East Asian (SEA) deletion (Vietnamese, SE Asian, HPFH-7, SEA-HPFH, 27 kb deletion)	NC_000011.10:g.5201647_5229059del	β	Chr11	Deletion		Pathogenic variant	68557	-	-	out of locus	5201647	-	-	5229059	18253-L22962	11980-L12803	11982-L24242	05824-L05328
33		2124	Caucasian HPFH (27825 bp deletion)	NC_000011.10:g.5201455_5229279delins5223936_5223960	β	Chr11	Deletion		Pathogenic variant	68337	-	-	out of locus	5201455	-	-	5229279	18253-L22962	11980-L12803	11982-L24242	05824-L05328
34		2479	Toledo (1992 bp deletion)	NG_000007.3:g.11835_13826del	βLCR	Chr11	Deletion		Pathogenic variant	11835	-	-	13826	5283790	-	-	5285781	06395-L05315	21238-L30181	21238-L30181	21240-L29616
35		3935	12.4 kb Mediterranean deletion	NG_000007.3:g.2798_15161delinsAGAGCCCT	βLCR	Chr11	Deletion		Pathogenic variant	2798	-	-	15161	5282455	-	-	5294818	06395-L05315	21238-L30181	05806-L22542	05804-L27001
36		3958	8.2 kb deletion	NG_000007.3:g.65147_73407del	β	Chr11	Deletion		Pathogenic variant	65147	-	-	73407	5224209	-	-	5232469	11980-L12803	05836-L06321	05824-L05328	18108-SP0126-L15076
										From	To	From	To	From	To	From	To	Number - upstream	Number - downstream	Number - upstream	Number - downstream
1	δ-thal	1497	Corfu (δ)0 (7.2kb Corfu deletion)	NG_000007.3:g.57237_64443del7207	δ	Chr11	Deletion		Pathogenic variant	57237	-	-	64443	5233173	-	-	5240379	21235-L29611	21555-L30397	05821-L06327	21239-L29615
										From	To	From	To	From	To	From	To	Number - upstream	Number - downstream	Number - upstream	Number - downstream
1	δβ-thal	1519	Indian (Aγδβ)0 (inv) (Asian-Indian Inv/Del Gγ(Aγδβ)0)	Information unclear	Aγ, δ, β, pseudo β	Chr11	Deletion		Pathogenic variant
2		1520	German (Aγδβ)0	NC_000011.10:g.(5197976_ 5198976)_(5251297_5251694)del	Aγ, δ, β, pseudo β	Chr11	Deletion		Pathogenic variant	45922	46319	out of locus	out of locus	5197976	5198976	5251297	5251694	18251-L27003	18253-L22962	05817-L05321	18109-SP0127-L27005
3		1521	Cantonese (Aγδβ)0	Information unclear	Aγ, δ, β, pseudo β	Chr11	Deletion		Pathogenic variant
4		1522	Malaysian-1 (Aγδβ)0	Information unclear	Aγ, δ, β, pseudo β	Chr11	Deletion		Pathogenic variant
5		1523	Malaysian-2 (Aγδβ)0	NC_000011.10:g.(5207467_5208467)_(5250061_5250240)del	Aγ, δ, β, pseudo β	Chr11	Deletion		Pathogenic variant	47376	47553	out of locus	out of locus	5207467	5208467	5250061	5250240	18253-L22962	11980-L12803	21230-L30179*	05817-L05321
6		1524	Turkish (Aγδβ)0	NG_000007.3:g.45410_81665del36256	Aγ, δ, β, pseudo β	Chr11	Deletion		Pathogenic variant	45410	-	-	81665	5215951	-	-	5252206	11980-L12803	05836-L06321	05817-L05321	18109-SP0127-L27005
7		1525	Belgian (Aγδβ)0	NC_000011.10:g.(5200077_5215844)_(5249806_5251160)del	Aγ, δ, β, pseudo β	Chr11	Deletion		Pathogenic variant	46546	47810	out of locus	out of locus	5200077	5215844	5249806	5251160	18253-L22962	11980-L12803	21230-L30179*	05817-L05321
8		1527	Chinese (Aγδβ)0	NC_000011.10:g.5169918_5248821del	Aγ, δ, β, pseudo β	Chr11	Deletion		Pathogenic variant	48795	-	-	out of locus	5169918	-	-	5248821	18251-L27003	18253-L22962	21237-L29613	21231-L29607**
9		1528	Yunnanese (Aγδβ)0	NC_000011.10:g.5182845_5249973del	Aγ, δ, β, pseudo β	Chr11	Deletion		Pathogenic variant	47643	-	-	out of locus	5182845	-	-	5249973	18251-L27003	18253-L22962	21230-L30179*	05817-L05321
10		1530	Italian (Aγδβ)0	NC_000011.10:g.5194458_5249516del	Aγ, δ, β, pseudo β	Chr11	Deletion		Pathogenic variant	48100	-	-	out of locus	5194458	-	-	5249516	18246-L30180	18251-L27003	21237-L29613	21231-L29607**
11		1531	Canadian (Aγδβ)0	NC_000011.10:g.5196589_5251715delinsTA	Aγ, δ, β, pseudo β	Chr11	Deletion		Pathogenic variant	45901	-	-	out of locus	5196589	-	-	5251715	18251-L27003	18253-L22962	05817-L05321	18109-SP0127-L27005
12		1532	Leiden 69.5	NC_000011.10:g.(5167906_5178684)_(5248184_5251232)del	Aγ, δ, β, pseudo β	Chr11	Deletion		Pathogenic variant	46384	49432	out of locus	out of locus	5167906	5178684	5248184	5251232	18251-L27003	18253-L22962	05817-L05321	18109-SP0127-L27005
13		1533	49.3 kb Gγ(Aγδβ)0 Asian del	NC_000011.10:g.5201244_5250542del	Aγ, δ, β, pseudo β	Chr11	Deletion		Pathogenic variant	47074	-	-	out of locus	5201244	-	-	5250542	18253-L22962	11980-L12803	21230-L30179*	05817-L05321
14		110	IVS I-5 (G>A) + Corfu deletion (7.2 kb Corfu δβ thalassaemia, Corfu (δβ)0)	NG_000007.3:g.57237_64443del7207; HBB:c.92+5G>A	δ, β	Chr11	Deletion		Pathogenic variant	57237	-	-	64443	5233173	-	-	5240379	21235-L29611	21555-L30397	05821-L06327	21239-L29615
15		1509	Spanish (δβ)0	NG_000011.10:g.5144331_5237241del	δ, β	Chr11	Deletion		Pathogenic variant	60375	-	-	out of locus	5144331	-	-	5237241	18246-L30180	18251-L27003	21555-L30397	05821-L06327
16		1510	Black (δβ)0	NG_000007.3:g.(60530_60730)_(72351_72551)del11822	δ, β	Chr11	Deletion		Pathogenic variant	60530	60730	72351	72551	5225065	-	5236889	5237086	05836-L06321	11885-L25666	21555-L30397	05821-L06327
17		1511	East European (δβ)0	NG_000007.3:g.61566_70708del	δ, β	Chr11	Deletion		Pathogenic variant	61566	-	-	70708	5226908	-	-	5236050	05833-L05335	11883-L12683	21555-L30397	05821-L06327
18		1512	Laotian (δβ)0	NG_000007.3:g.(64336_64524)_76866del	δ, β	Chr11	Deletion		Pathogenic variant	64336	64524	-	76866	5220750	-	5233092	5233280	11980-L12803	05836-L06321	21235-L29611	21555-L30397
19		1514	Macedonian/Turkish (δβ)0 (Turkish type 2 (δβ)0 | Turkish Inv/Del (δβ)0)	Information unclear	δ, β	Chr11	Deletion		Pathogenic variant
20		1516	Leiden 7.4 kb (δβ)0	NG_000007.3:g.(59658_64667)_(72019_81668)del	δ, β	Chr11	Deletion		Pathogenic variant	59658	64667	72019	81668	5215976	5225597	5232949	5237958	11980-L12803	05836-L06321	05821-L06327	21239-L29615
21		1508	Japanese (δβ)0	NC_000011.10:g.5132468_5246133del	δ, β, pseudo β	Chr11	Deletion		Pathogenic variant	51483	-	-	out of locus	5132468	-	-	5246133	18246-L30180	18251-L27003	18248-SP0631-L27002	21237-L29613
22		1515	Turkish (δβ)0 (Turkish type 3 (δβ)0)	Information unclear	δ, β, pseudo β	Chr11	Deletion		Pathogenic variant
23		1518	Japanese 2 (δβ)0	NG_000007.3:g.52036_78987del	δ, β, pseudo β	Chr11	Deletion		Pathogenic variant	52036	-	-	78987	5218629	-	-	5245580	11980-L12803	05836-L06321	18248-SP0631-L27002	21237-L29613
24		1526	Black (Aγδβ)0	NC_000011.10:g.5212727_5248576del	Aγ, δ, β, pseudo β	Chr11	Deletion		Pathogenic variant	49040	-	-	out of locus	5212727			5248576	18253-L22962	11980-L12803	21237-L29613	21231-L29607**
25		1507	Sicilian (δβ)0	NG_000007.3:g.64336_77738del	δ, β	Chr11	Deletion		Pathogenic variant	64336	-	-	77738	5219878	-	-	5233280	11980-L12803	05836-L06321	21235-L29611	21555-L30397
26		1513	Thai/Vietnamese (δβ)0 (Thai (δβ)0 , Vietnamese (δβ)0 )	NG_000007.3:g.64384_76993del	δ, β	Chr11	Deletion		Pathogenic variant	64384	-	-	76993	5220623	-	-	5233232	11980-L12803	05836-L06321	21235-L29611	21555-L30397
27		1506	Indian (δβ)0 (32.6 kb GγΑγ(δβ)0 Indian del)	NC_000011.10:g.5214461_5247124del	δ, β, pseudo β	Chr11	Deletion		Pathogenic variant	50492	-	-	out of locus	5214461	-	-	5247124	18253-L22962	11980-L12803	18248-SP0631-L27002	21237-L29613
28		1504	SE Asian, Thai (Aγδβ)0 (HPFH-6)	NC_000011.10:g.5172745_5252029	Aγ, δ, β, pseudo β, OR51V1, OR52Z1-OR51V1	Chr11	Deletion		Pathogenic variant	45587	-	-	out of locus	5172745	-	-	5252029	18251-L27003	18253-L22962	05817-L05321	18109-SP0127-L27005
29		1517	Thai 11.3 (δβ)0	NG_000007.3:g.60045_71313delinsTACATTAAGAGATACCTTAATG	δ, β	Chr11	Deletion		Pathogenic variant	60045	-	-	71313	5226303	-	-	5237571	13619-L15073	05833-L05335	21555-L30397	05821-L06327
30		3835	78.9 kb Gγ(Aγδβ)0 del	NC_000011.10:g.5169895_5248821delins5216274_5216309	Aγ, δ, β, pseudo β, OR52Z1-OR51V1	Chr11	Deletion		Pathogenic variant	81343	-	-	out of locus	5169895	-	-	5248821	18251-L27003	18253-L22962	21237-L29613	21231-L29607**
31		3867	>6.5 Kb deletion	NG_000007.3:g.(63032_64585)_(71150_72080)del	δ, β	Chr11	Deletion		Pathogenic variant	63032	64585	71150	72080	5225536	5226466	5233031	5234584	13619-L15073	05833-L05335	21555-L30397	05821-L06327
32		3971	Tunisian (δβ)0	NG_000007.3:g.58253_72837del	δ, β	Chr11	Deletion		Pathogenic variant	58253	-	-	72837	5224779	-	-	5239363	11980-L12803	05836-L06321	05821-L06327	21239-L29615
										From	To	From	To	From	To	From	To	Number - upstream	Number - downstream	Number - upstream	Number - downstream
1	εγδβ-thal	1540	Hispanic (εγδβ)0	NC_000011.10:g. 5279573_5319355del	βLCR	Chr11	Deletion		Pathogenic variant	out of locus	-	-	18043	5279573	-	-	5319355	12189-L30182	06395-L05315	05804-L27001	18249-L24239
2		1550	Dutch V	· NC_000011.10:g.(5269965_5275919)_(5409809_5430375)del	βLCR	Chr11	Deletion		Pathogenic variant	out of locus	out of locus	21697	27651	5269965	5275919	5409809	5430375	05813-L05317	12189-L30182	18247-SP0630-L27000	no probe
3		2161	French (εγδβ)0 insertion/deletion	NG_000007.3:g.7751_18905delins[13569_13579inv;13364_13549inv]	βLCR	Chr11	Deletion		Pathogenic variant	7751	-	-	18905	5278711	-	-	5289865	12189-L30182	06395-L05315	05806-L22542	05804-L27001
4		2164	Tennessean (εγδβ)0	NG_000007.3:g.10054_21931del	βLCR	Chr11	Deletion		Pathogenic variant	10054	-	-	21931	5275685	-	-	5287562	05813-L05317	12189-L30182	21240-L29616	05807-L22540
5		2165	Puerto Rican (εγδβ)0	NG_000007.3:g.2904_25432del	βLCR	Chr11	Deletion		Pathogenic variant	2904	-	-	25432	5272184	-	-	5294712	05813-L05317	12189-L30182	05806-L22542	05804-L27001
6		1543	English II	NC_000011.10:g.5262849_5360616del	βLCR, ε	Chr11	Deletion		Pathogenic variant	out of locus	-	-	34767	5262849	-	-	5360616	05815-L05319	05813-L05317	18249-L24239	18247-SP0630-L27000
7		1548	Dutch III	NC_000011.10:g.5248950_5360936delinsGGGAGACTGATATA	βLCR, ε, Aγ, Gγ	Chr11	Deletion		Pathogenic variant	out of locus	-	-	48666	5248950	-	-	5360936	21237-L29613	21231-L29607**	18249-L24239	18247-SP0630-L27000
8		1549	Dutch IV	· NC_000011.10:g.(5245669_5248365)_(5440251_5470849)del	βLCR, ε, Aγ, Gγ, OR51B5, OR51B6	Chr11	Deletion		Pathogenic variant	out of locus	out of locus	49393	55559	5245669	5248365	5440251	5470849	18248-SP0631-L27002	21237-L29613	18247-SP0630-L27000	no probe
9		2163	Norwegian (εγδβ)0	NC_000011.10:g.5228098_5358569del	βLCR, ε, Aγ, Gγ, δ, pseudo β	Chr11	Deletion		Pathogenic variant	69518	-	-	out of locus	5228098	-	-	5358569	11982-L24242	05824-L05328	18249-L24239	18247-SP0630-L27000
10		1534	Anglo-Saxon (εγδβ)0	NC_000011.8:g.5204501_5300223del	βLCR, ε, Aγ, Gγ, δ, β, pseudo β	Chr11	Deletion		Pathogenic variant	out of locus	-	-	out of locus	5204501	-	-	5300223	18253-L22962	11980-L12803	05804-L27001	18249-L24239
11		1535	Irish (εγδβ)0	NC_000011.8:g.5110112_5312961del	βLCR, ε, Aγ, Gγ, δ, β, pseudo β	Chr11	Deletion		Pathogenic variant	out of locus	-	-	out of locus	5110112	-	-	5312961	18246-L30180	18251-L27003	05804-L27001	18249-L24239
12		1536	Canadian (εγδβ)0	Information unclear	βLCR, ε, Aγ, Gγ, δ, β, pseudo β	Chr11	Deletion		Pathogenic variant
13		1537	Scottish - Irish	deletion starts over 100 kb 5' to the β-globin gene cluster and extends to within 7 kb 3' to it	βLCR, ε, Aγ, Gγ, δ, β, pseudo β	Chr11	Deletion		Pathogenic variant
14		1539	Mexican (εγδβ)0	deletion of at least 105 kb, which involves the entire α-globin gene cluster	βLCR, ε, Aγ, Gγ, δ, β, pseudo β	Chr11	Deletion		Pathogenic variant
15		1541	Croatian (εγδβ)0	NC_000011.10:g.(5151491_5158092)_(5285862_5295096)del	βLCR, ε, Aγ, Gγ, δ, β, pseudo β	Chr11	Deletion		Pathogenic variant	2520	11754	out of locus	out of locus	5151491	5158092	5285862	5295096	18246-L30180	18251-L27003	05804-L27001	18249-L24239
16		1544	English III	Information unclear	βLCR, ε, Aγ, Gγ, δ, β, pseudo β	Chr11	Deletion		Pathogenic variant
17		1545	English IV	NC_000011.10:g.5156866_5595894del	βLCR, ε, Aγ, Gγ, δ, β, pseudo β	Chr11	Deletion		Pathogenic variant	out of locus	-	-	out of locus	5156866	-	-	5595894	18251-L27003	18253-L22962	18247-SP0630-L27000	no probe
18		1546	Chilean	Information unclear	βLCR, ε, Aγ, Gγ, δ, β, pseudo β	Chr11	Deletion		Pathogenic variant
19		1551	Dutch VI	NC_000011.10:g.(?_5227218)_(5373082_5382848)del	βLCR, ε, Aγ, Gγ, δ, β, pseudo β	Chr11	Deletion		Pathogenic variant	out of locus	out of locus	70398	?	?	5227218	5373082	5382848	?	05827-L06319	18249-L24239	18247-SP0630-L27000
20		1552	Japanese	NC_000011.10:g.4600605_6019332delinsCACTTGGTTATGATGTATT	βLCR, ε, Aγ, Gγ, δ, β, pseudo β	Chr11	Deletion		Pathogenic variant	out of locus	-	-	out of locus	4600605	-	-	6019332	no probe	18244-L22953	18247-SP0630-L27000	no probe
21		1553	French	100 kb deletion between the 3’ of HS2 5’LCR region and the 5’ of b-globin 3’	βLCR, ε, Aγ, Gγ, δ, β, pseudo β	Chr11	Deletion		Pathogenic variant
22		2158	Pakistani I	NC_000011.10:g.5194461_5700474delins[250inv]	βLCR, ε, Aγ, Gγ, δ, β, pseudo β	Chr11	Deletion		Pathogenic variant	out of locus	-	-	out of locus	5194461	-	-	5700474	18251-L27003	18253-L22962	18247-SP0630-L27000	no probe
23		2159	(εγδβ)0 with α triplication	Information unclear	βLCR, ε, Aγ, Gγ, δ, β, pseudo β	Chr11	Deletion		Pathogenic variant
24		2167	Asian Indian (εγδβ)0	Information unclear	βLCR, ε, Aγ, Gγ, δ, β, pseudo β	Chr11	Deletion		Pathogenic variant
25		2551	Austrian I	Information unclear	βLCR, ε, Aγ, Gγ, δ, β, pseudo β	Chr11	Deletion		Pathogenic variant
26		3340	Brazilian (εγδβ)0	NC_000011.10:g.(5106498_5151836)_(5324046_5390135)del	βLCR, ε, Aγ, Gγ, δ, β, pseudo β, OR51V1, OR51B2	Chr11	Deletion		Pathogenic variant	out of locus	out of locus	out of locus	out of locus	5106498	5151836	5324046	5390135	18246-L30180	18251-L27003	18249-L24239	18247-SP0630-L27000
27		1547	Dutch II	NC_000011.10:g.(?_4999945)_(5409809_5430440)del	βLCR, ε, Aγ, Gγ, δ, β, pseudo β, OR51V1, OR51B5, OR51M1	Chr11	Deletion		Pathogenic variant	out of locus	out of locus	out of locus	?	?	4999945	5409809	5430440	no probe	18246-L30180	18247-SP0630-L27000	no probe
28		1538	English I (εγδβ)0	Information unclear	βLCR, ε, Gγ	Chr11	Deletion		Pathogenic variant
29		3073	Italian (εγδβ)0 deletion	NC_000011.10:g.[5194397_5357192del;5194356_5194401insAGCTAAAGGTTTTGTAAATGCACCAATCAGCAATCTGTGTCTAACTC]	ε, Aγ, Gγ, δ, β, pseudo β	Chr11	Deletion		Pathogenic variant	out of locus	-	-	out of locus	5194397	-	-	5357192	18251-L27003	18253-L22962	18249-L24239	18247-SP0630-L27000
30		3270	Chinese I (εγδβ)0	NC_000011.10:g.5036736_5270337del	ε, Aγ, Gγ, δ, β, pseudo β, OR51V1	Chr11	Deletion		Pathogenic variant	27279	-	-	out of locus	5036736	-	-	5270337	18244-L22953	18246-L30180	05813-L05317	12189-L30182
31		3577	59 Kb deletion	NC_000011.10:g.5236469_5295261del	βLCR, ε, Aγ, Gγ	Chr11	Deletion		Pathogenic variant	2355	-	-	61147	5236469	-	-	5295261	21555-L30397	05821-L06327	05804-L27001	18249-L24239
32		1542	Dutch I (εγδβ)0	NC_000011.10:g.5229432_5329263del	βLCR, ε, Aγ, Gγ, δ, pseudo β	Chr11	Deletion		Pathogenic variant	out of locus	-	-	68184	5229432	-	-	5329263	11982-L24242	05824-L05328	18249-L24239	18247-SP0630-L27000
33		2418	Swiss (εγδβ)0	NC_000011.10:g.(4002734_4002784)_ (6907712_6907762)del	βLCR, ε, Aγ, Gγ, δ, β, pseudo β	Chr11	Deletion		Pathogenic variant	out of locus	out of locus	out of locus	out of locus	4002734	4002784	6907712	6907762	no probe	18244-L22953	18247-SP0630-L27000	no probe
34		3570	1.78Mb εγδβ(0) del (Bedouin)	NC_000011.10:g.(4302665_4322227)_(6099443_6100105)del	βLCR, ε, Aγ, Gγ, δ, β, pseudo β	Chr11	Deletion		Pathogenic variant	out of locus	out of locus	out of locus	out of locus	4302665	4322227	6099443	6100105	no probe	18244-L22953	18247-SP0630-L27000	no probe
35		3578	2.2 Mb deletion	NC_000011.10:g.4052720_6253287del	βLCR, ε, Aγ, Gγ, δ, β, pseudo β	Chr11	Deletion		Pathogenic variant	out of locus	-	-	out of locus	4052720	-	-	6253287	no probe	18244-L22953	18247-SP0630-L27000	no probe
36		2548	Inv-Del English V	NC_000011.10:g.5194460_5253454invdel5194460_5194542del5253454_5375965	βLCR, ε, Aγ, Gγ, δ, β, pseudo β	Chr11	Deletion		Pathogenic variant	out of locus	-	-	49080	5253454	-	-	5375965	21237-L29612	05815-L05319	18249-L24239	18247-SP0630-L27000
37		3606	177 Kb deletion	NC_000011.10:g.5241050_5418009del	βLCR, ε, Aγ, Gγ, pseudo β, OR51B5, OR51B6, OR51M1, OR51B2	Chr11	Deletion		Pathogenic variant	out of locus	-	-	56566	5241050	-	-	5418009	05821-L06327	21239-L29615	18247-SP0630-L27000	no probe
38		3849	~72 kb εγδβ(0) del	NC_000011.10:g.(5200032_5215881)_(5288356_5295076)del	βLCR, ε, Aγ, Gγ, δ, β, pseudo β	Chr11	Deletion		Pathogenic variant	2540	9260	out of locus	out of locus	5200032	5215881	5288356	5295076	18253-L22962	11980-L12803	05804-L27001	18249-L24239
39		3868	>35.3 Kb deletion	NG_000007.3:g.(21655_27675)_(63032_64586)del	ε, Aγ, Gγ, δ, pseudo β	Chr11	Deletion		Pathogenic variant	21655	27675	63032	64586	5233030	5234582	5269941	5275961	21235-L29611	21555-L30397	12189-L30182	06395-L05315
										From	To	From	To	From	To	From	To	Number - upstream	Number - downstream	Number - upstream	Number - downstream
1	Structural Haemoglobinopathy	1396	(δβδ hybrid)	NG_000007.3:g.[63249_70661del;63571_70985dup]	δ, β	Chr11	Fusion	δβδ fusion	Pathogenic variant	63249	63571	70661	70985	5226631	5226955	5234045	5234367	05833-L05335	11883-L12683	21235-L29611	21555-L30397
2		1401	(Hb Anti-Lepore Miyada)	NG_000007.3:g.63249_70661dup	δ, β	Chr11	Fusion	βδ fusion	Pathogenic variant	63249	-	-	70661	5217955	-	-	5234367	11980-L12803	05836-L06321	21235-L29611	21555-L30397
3		1402	(Hb Anti-Lepore P-Congo)	NG_000007.3:g.64557_71923dup	δ, β	Chr11	Fusion	βδ fusion	Pathogenic variant	64557	-	-	71923	5225693	-	-	5233059	13619-L15073	05833-L05335	21235-L29611	21555-L30397
4		1403	(Hb Anti-Lepore P-India)	NG_000007.3:g.63632_71046dup	δ, β	Chr11	Fusion	βδ fusion	Pathogenic variant	63632	-	-	71046	5226570	-	-	5233984	05833-L05335	11883-L12683	21235-L29611	21555-L30397
5		1404	(Hb Anti-Lepore Hong Kong)	NG_000007.3:g.63160_70572dup	δ, β	Chr11	Fusion	βδ fusion	Pathogenic variant	63160	-	-	70572	5227044	-	-	5234456	21234-L29610	05828-L05332	21235-L29611	21555-L30397
6		1405	(Hb Anti-Lepore P-Nilotic)	NG_000007.3:g.63461_70874dup	δ, β	Chr11	Fusion	βδ fusion	Pathogenic variant	63461	-	-	70874	5226742	-	-	5234155	05833-L05335	11883-L12683	21235-L29611	21555-L30397
7		1498	(HPFH-7 , Kenya)	NG_000007.3:g.48194_70985del	Aγ, δ, β, pseudo β	Chr11	Fusion	Aγβ fusion	Pathogenic variant	48194	-	-	70985	5226631	-	-	5249422	05833-L05335	11883-L12683	21237-L29613	21231-L29607**
8		1397		NG_000007.3:g.63290_70702del	δ, β	Chr11	Fusion	βδ fusion	Pathogenic variant	63290	-	-	70702	5226914	-	-	5234326	11883-L12683	21234-L29610	21235-L29611	21555-L30397
9		1398		NG_000007.3:g.63564_70978del	δ, β	Chr11	Fusion	βδ fusion	Pathogenic variant	63564	-	-	70978	5226638	-	-	5234052	05833-L05335	11883-L12683	21235-L29611	21555-L30397
10		1399		NG_000007.3:g.63632_71046del	δ, β	Chr11	Fusion	βδ fusion	Pathogenic variant	63632	-	-	71046	5226570	-	-	5233984	05833-L05335	11883-L12683	21235-L29611	21555-L30397
11		1400		Information unclear	δ, β	Chr11	Fusion	βδ fusion	Pathogenic variant
12		3307	N/A	NG_000007.3:g.[63191_70603dup;63291_70703del]	δ, β	Chr11	Fusion	βδ fusion	Pathogenic variant	63191	-	-	70603	5227013	-	-	5234425	21234-L29610	05828-L05332	21235-L29611	21555-L30397
13		2419	Senegalese δ(0)β(+)	NG_000007.3:g.(63154_63209)_(70570_70625)del7417	δ, β	Chr11	Fusion	βδ fusion	Pathogenic variant	63154	63209	70570	70625	5226991	5227046	5234407	5234462	11883-L12683	21234-L29610	21235-L29611	21555-L30397
14		3792	N/A	NG_000007.3:g.63154_70565del	δ, β	Chr11	Fusion	βδ fusion	Pathogenic variant	63154	-	-	70565	5227051	-	-	5234462	21234-L29610	05828-L05332	21235-L29611	21555-L30397
15		2149	N/A (Hb Gγ-β Ulsan)	NG_000007.3:g.42946_70654del	Aγ, Gγ, δ, β, pseudo β	Chr11	Fusion	Gγ-β fusion	Pathogenic variant	42946	-	-	70654	5226962	-	-	5254670	11883-L12683	21234-L29610	21237-L29612	05815-L05319
16		3390	βδβ hybrid	Information unclear	δ, β	Chr11	Fusion	βδβ fusion	Pathogenic variant
17		209	IVS II-535 - CD 108 (+23, -310, +28)	HBB:c.[316-300_327delinsCAGGTGCCATCTGTCACCCTTTTCTTTG;316-316_316-315insAATATATTTTTAATATACTTTTT]	β	Chr11	Deletion		Pathogenic variant	71590	-	-	71899	5225717	-	-	5226026	no probe	no probe	no probe	no probe	small deletion
18		3964	Hb Anti-Lepore Liuzhou	NG_000007.3:g.63154_70565dup	δ, β	Chr11	Fusion	βδ fusion	Pathogenic variant	63154	-	-	70565	5227051	-	-	5234462	21234-L29610	05828-L05332	21235-L29611	21555-L30397
										From	To	From	To	From	To	From	To	Number - upstream	Number - downstream	Number - upstream	Number - downstream
1	Disease modifying variant	3070	αααα282	NC_000016.10:g.44054_44055ins[NC_000016.10:g.10001_232200]	HS40, ζ, α2, α1, NPRL3	Chr16	Duplication		disease-modifying variant	out of locus	-	-	out of locus	10001	-	-	232200	no probe	19236-L25316	15859-L21960	17227-L20554
2		3076	αααα391	NC_000016.10:g.101440_492029dup	HS40, ζ, α2, α1	Chr16	Duplication		disease-modifying variant	out of locus	-	-	out of locus	101440	-	-	492029	19236-L25316	04799-L04797	17613-L23601	no probe
3		2569	Triplicated α (anti-4.2)	NG_000006.1:g.(31957_31978)_(34525_34544)dup	α2	Chr16	Fusion		disease-modifying variant	31957	31978	34525	34544	171094	171115	173662	173681	18090-L08415	18098-L22522	15857-L21812	18096-L22520
4		2561	Triplicated α (anti-3.7)	NG_000006.1:g.34247_38050dup	α2, α1	Chr16	Fusion		disease-modifying variant	34247	-	-	38050	173384	-	-	177187	18881-L06288	08498-L08422	08498-L21607	04633-L23600
5		2567	BS duplication	NC_000016.10:g.(85585_100579)_ (360915_410354)dup	HS40, ζ, α2, α1	Chr16	Duplication		disease-modifying variant	out of locus	out of locus	out of locus	out of locus	85585	100579	360915	410354	19236-L25316	04799-L04797	17613-L23601	no probe
6		2568	FD duplication	NC_000016.10:g.55826_(185840_187594)dup	HS40, ζ, α2, α1	Chr16	Duplication		disease-modifying variant	out of locus	-	out of locus	out of locus	55826	-	185840	187594	19236-L25316	04799-L04797	19233-L25313	15859-L21960
7		2570	Sardinian duplication	The duplication includes the α-globin gene cluster and the regulatory elements MCS-R1, MCS-R2(HS40), MCS-R3 and MCS-R4	HS40, ζ, α2, α1	Chr16	Duplication		disease-modifying variant
8		3265	α-globin cluster triplication	NC_000016.10:g.(53322_113530)_(181203_206337)dup	HS40, ζ, α2, α1, HBM	Chr16	Duplication		disease-modifying variant	out of locus	out of locus	out of locus	out of locus	53322	113530	181203	206337	19236-L25316	04799-L04797	15859-L21960	17227-L20554
9		3937	188.7 bp dup	NC_000016.10:g.62166_250991del	HS40, ζ, α2, α1, HBM, NPRL3	Chr16	Duplication		disease-modifying variant	out of locus	-	-	out of locus	62166	-	-	250991	19236-L25316	04799-L04797	17227-L20554	18102-L20488
10		3938	120.5 bp dup	NC_000016.10:g.98546_219042del	HS40, ζ, α2, α1, HBM, NPRL3	Chr16	Duplication		disease-modifying variant	out of locus	-	-	out of locus	98546	-	-	219042	19236-L25316	04799-L04797	15859-L21960	17227-L20554
11		3939	~274.000 bp dup	Information unclear	HS40, ζ, α2, α1, HBM, NPRL3, AXIN1	Chr16	Duplication		disease-modifying variant
										From	To	From	To	From	To	From	To	Number - upstream	Number - downstream	Number - upstream	Number - downstream
1	Benign variant	3072	125 bp deletion	NG_000006.1: g.37040_37164del	α1	Chr16	Deletion		benign variant	37040	-	-	37164	176177	-	-	176301	no probe	no probe	no probe	no probe	small deletion
2		3433	anti-Hkαα	Information unclear	α2, α1	Chr16	Fusion		benign variant
3		3432	Hkαα	Information unclear	α2, α1, α3.7 hybrid	Chr16	Fusion		benign variant
4		3936	Italian HS1	NG_000007.3:g.21088_24120del	βLCR	Chr11	Deletion		benign variant	21088	-	-	24120	5273496	-	-	5276528	05813-L05317	12189-L30182	12189-L30182	06395-L05315
5		2550	African I duplication	NC_000011.10: g.5372677_5372678insCACCTCCACTTdup5226885_5372677	βLCR, ε, Aγ, Gγ, δ, β, pseudo β	Chr11	Duplication		benign variant	out of locus	-	-	70731	5226885	-	-	5372677	05833-L05335	11883-L12683	18249-L24239	18247-SP0630-L27000
6		3112	African II duplication	NC_000011.10:g.5268938_5268939ins4619102_(5180070_5183700)ins(5216190_5222040)_5268938	ε, Aγ, Gγ, δ, β, pseudo β	Chr11	Duplication		benign variant	28678	-	-	out of locus	4619102	-	-	5268938	18244-L22953	18246-L30180	05815-L05319	05813-L05317
7		3596	Gγ duplication	NG_000007.3:g.(41526_42954)_(48036_49186)del	Gγ	Chr11	Duplication		benign variant	41526	42954	48036	49186	5248430	5249580	5254662	5256090	21237-L29613	21231-L29607**	21237-L29612	05815-L05319
8		3959	HBG1-HBG2 deletion	NG_000007.3:g.43348_48271del	Aγ, Gγ	Chr11	Fusion		benign variant	43348	-	-	48271	5249345	-	-	5254268	21237-L29613	21231-L29607**	21237-L29612	05815-L05319
			?	breakpoint extends beyond the MLPA probes
			0	breakpoint starts from the telomere
